# Supplementary material for: MGA loss-of-function variants cause premature ovarian insufficiency
Source: J Clin Invest. 2024 Nov 15;134(22):e183758. doi: 10.1172/JCI183758 (PMC11563689; doi:10.1172/JCI183758)
Supplement: Supporting data values [file jci-134-183758-s055.xlsx]

## Sheet: Figure 4C
Sample ID	Genotype	Accumulate pups	Month
HET1	Mga+/-	3	3
HET1	Mga+/-	10	4
HET1	Mga+/-	10	5
HET1	Mga+/-	10	6
HET1	Mga+/-	14	7
HET1	Mga+/-	19	8
HET1	Mga+/-	22	9
HET1	Mga+/-	22	10
HET1	Mga+/-	22	11
HET1	Mga+/-	22	12
HET1	Mga+/-	22	13
HET1	Mga+/-	22	14
HET2	Mga+/-	5	3
HET2	Mga+/-	5	4
HET2	Mga+/-	5	5
HET2	Mga+/-	7	6
HET2	Mga+/-	8	7
HET2	Mga+/-	8	8
HET2	Mga+/-	8	9
HET2	Mga+/-	8	10
HET2	Mga+/-	8	11
HET2	Mga+/-	8	12
HET2	Mga+/-	8	13
HET2	Mga+/-	8	14
HET3	Mga+/-	6	3
HET3	Mga+/-	11	4
HET3	Mga+/-	11	5
HET3	Mga+/-	17	6
HET3	Mga+/-	17	7
HET3	Mga+/-	17	8
HET3	Mga+/-	17	9
HET3	Mga+/-	17	10
HET3	Mga+/-	17	11
HET3	Mga+/-	17	12
HET3	Mga+/-	17	13
HET3	Mga+/-	17	14
HET4	Mga+/-	4	3
HET4	Mga+/-	7	4
HET4	Mga+/-	18	5
HET4	Mga+/-	18	6
HET4	Mga+/-	20	7
HET4	Mga+/-	20	8
HET4	Mga+/-	20	9
HET4	Mga+/-	20	10
HET4	Mga+/-	20	11
HET4	Mga+/-	20	12
HET4	Mga+/-	20	13
HET4	Mga+/-	20	14
HET5	Mga+/-	0	3
HET5	Mga+/-	0	4
HET5	Mga+/-	6	5
HET5	Mga+/-	6	6
HET5	Mga+/-	11	7
HET5	Mga+/-	11	8
HET5	Mga+/-	18	9
HET5	Mga+/-	18	10
HET5	Mga+/-	18	11
HET5	Mga+/-	18	12
HET5	Mga+/-	18	13
HET5	Mga+/-	18	14
HET6	Mga+/-	5	3
HET6	Mga+/-	9	4
HET6	Mga+/-	9	5
HET6	Mga+/-	15	6
HET6	Mga+/-	21	7
HET6	Mga+/-	21	8
HET6	Mga+/-	21	9
HET6	Mga+/-	21	10
HET6	Mga+/-	21	11
HET6	Mga+/-	21	12
HET6	Mga+/-	21	13
HET6	Mga+/-	21	14
HET7	Mga+/-	4	3
HET7	Mga+/-	10	4
HET7	Mga+/-	19	5
HET7	Mga+/-	19	6
HET7	Mga+/-	19	7
HET7	Mga+/-	19	8
HET7	Mga+/-	19	9
HET7	Mga+/-	19	10
HET7	Mga+/-	19	11
HET7	Mga+/-	19	12
HET7	Mga+/-	19	13
HET7	Mga+/-	19	14
HET8	Mga+/-	0	3
HET8	Mga+/-	8	4
HET8	Mga+/-	19	5
HET8	Mga+/-	28	6
HET8	Mga+/-	28	7
HET8	Mga+/-	28	8
HET8	Mga+/-	28	9
HET8	Mga+/-	31	10
HET8	Mga+/-	31	11
HET8	Mga+/-	33	12
HET8	Mga+/-	33	13
HET8	Mga+/-	33	14
WT1	WT	5	3
WT1	WT	9	4
WT1	WT	11	5
WT1	WT	12	6
WT1	WT	19	7
WT1	WT	24	8
WT1	WT	24	9
WT1	WT	29	10
WT1	WT	34	11
WT1	WT	34	12
WT1	WT	34	13
WT1	WT	34	14
WT2	WT	8	3
WT2	WT	14	4
WT2	WT	21	5
WT2	WT	25	6
WT2	WT	32	7
WT2	WT	39	8
WT2	WT	45	9
WT2	WT	50	10
WT2	WT	55	11
WT2	WT	55	12
WT2	WT	55	13
WT2	WT	57	14
WT3	WT	9	3
WT3	WT	9	4
WT3	WT	19	5
WT3	WT	19	6
WT3	WT	28	7
WT3	WT	35	8
WT3	WT	35	9
WT3	WT	41	10
WT3	WT	43	11
WT3	WT	43	12
WT3	WT	43	13
WT3	WT	43	14
WT4	WT	7	3
WT4	WT	13	4
WT4	WT	19	5
WT4	WT	27	6
WT4	WT	39	7
WT4	WT	39	8
WT4	WT	47	9
WT4	WT	56	10
WT4	WT	57	11
WT4	WT	57	12
WT4	WT	57	13
WT4	WT	57	14
WT5	WT	0	3
WT5	WT	7	4
WT5	WT	7	5
WT5	WT	14	6
WT5	WT	22	7
WT5	WT	30	8
WT5	WT	39	9
WT5	WT	46	10
WT5	WT	46	11
WT5	WT	51	12
WT5	WT	55	13
WT5	WT	55	14
WT6	WT	5	3
WT6	WT	15	4
WT6	WT	15	5
WT6	WT	21	6
WT6	WT	26	7
WT6	WT	33	8
WT6	WT	40	9
WT6	WT	40	10
WT6	WT	40	11
WT6	WT	40	12
WT6	WT	40	13
WT6	WT	40	14
WT7	WT	6	3
WT7	WT	17	4
WT7	WT	23	5
WT7	WT	23	6
WT7	WT	23	7
WT7	WT	31	8
WT7	WT	45	9
WT7	WT	53	10
WT7	WT	53	11
WT7	WT	53	12
WT7	WT	53	13
WT7	WT	53	14
WT8	WT	5	3
WT8	WT	9	4
WT8	WT	14	5
WT8	WT	21	6
WT8	WT	28	7
WT8	WT	35	8
WT8	WT	38	9
WT8	WT	43	10
WT8	WT	43	11
WT8	WT	43	12
WT8	WT	43	13
WT8	WT	43	14

## Sheet: Figure 4D
Sample ID	Genotype	First litter (month)	Last litter (month)	Litters				Sample ID	Genotype	Pups
HET1	Mga+/-	2.3	8.8	5				HET1	Mga+/-	3
HET2	Mga+/-	2.2	6.3	3				HET1	Mga+/-	7
HET3	Mga+/-	2.2	4.5	3				HET1	Mga+/-	4
HET4	Mga+/-	2.2	6.5	4				HET1	Mga+/-	5
HET5	Mga+/-	4.6	8.7	3				HET1	Mga+/-	3
HET6	Mga+/-	2.8	6.6	4				HET2	Mga+/-	5
HET7	Mga+/-	2.5	4.2	3				HET2	Mga+/-	2
HET8	Mga+/-	3.2	11.1	5				HET2	Mga+/-	1
WT1	WT	2.3	10.2	8				HET3	Mga+/-	6
WT2	WT	2.9	13.7	10				HET3	Mga+/-	5
WT3	WT	2.5	10.7	7				HET3	Mga+/-	6
WT4	WT	2.2	9.8	8				HET4	Mga+/-	4
WT5	WT	3.5	11.9	8				HET4	Mga+/-	3
WT6	WT	2.5	8.9	6				HET4	Mga+/-	11
WT7	WT	2.5	9.8	7				HET4	Mga+/-	2
WT8	WT	2.5	9.2	9				HET5	Mga+/-	6
								HET5	Mga+/-	5
								HET5	Mga+/-	7
								HET6	Mga+/-	5
								HET6	Mga+/-	4
								HET6	Mga+/-	6
								HET6	Mga+/-	6
								HET7	Mga+/-	4
								HET7	Mga+/-	6
								HET7	Mga+/-	9
								HET8	Mga+/-	8
								HET8	Mga+/-	11
								HET8	Mga+/-	9
								HET8	Mga+/-	3
								HET8	Mga+/-	2
								WT1	WT	5
								WT1	WT	4
								WT1	WT	2
								WT1	WT	1
								WT1	WT	7
								WT1	WT	5
								WT1	WT	5
								WT1	WT	5
								WT2	WT	8
								WT2	WT	6
								WT2	WT	7
								WT2	WT	4
								WT2	WT	7
								WT2	WT	7
								WT2	WT	6
								WT2	WT	5
								WT2	WT	5
								WT2	WT	2
								WT3	WT	9
								WT3	WT	10
								WT3	WT	12
								WT3	WT	12
								WT3	WT	7
								WT3	WT	6
								WT3	WT	2
								WT4	WT	10
								WT4	WT	7
								WT4	WT	6
								WT4	WT	6
								WT4	WT	8
								WT4	WT	8
								WT4	WT	9
								WT4	WT	1
								WT5	WT	7
								WT5	WT	7
								WT5	WT	8
								WT5	WT	8
								WT5	WT	9
								WT5	WT	7
								WT5	WT	5
								WT5	WT	4
								WT6	WT	5
								WT6	WT	10
								WT6	WT	6
								WT6	WT	5
								WT6	WT	7
								WT6	WT	7
								WT7	WT	6
								WT7	WT	11
								WT7	WT	6
								WT7	WT	8
								WT7	WT	7
								WT7	WT	7
								WT7	WT	8
								WT8	WT	5
								WT8	WT	4
								WT8	WT	5
								WT8	WT	7
								WT8	WT	7
								WT8	WT	2
								WT8	WT	5
								WT8	WT	3
								WT8	WT	5

## Sheet: Figure 5B
Sample ID	Genotype	Age (month)	Number of total oocytes
Day0-het-1	Mga+/-	0	3245
Day0-het-2	Mga+/-	0	2666
Day0-het-3	Mga+/-	0	3811
Day0-het-4	Mga+/-	0	2586
Day0-het-5	Mga+/-	0	2798
Day0-het-6	Mga+/-	0	2918
Day0-het-7	Mga+/-	0	3295
Day0-het-8	Mga+/-	0	3706
Day0-het-9	Mga+/-	0	1877
Day0-wt-1	WT	0	3084
Day0-wt-2	WT	0	3493
Day0-wt-3	WT	0	3445
Day0-wt-4	WT	0	3142
Day0-wt-5	WT	0	3784
Day0-wt-6	WT	0	2949
Day0-wt-7	WT	0	4155
Day0-wt-8	WT	0	2694
Day0-wt-9	WT	0	3916
Day0-wt-10	WT	0	3771
Day0-wt-11	WT	0	3033
Day0-wt-12	WT	0	3150
Day0-wt-13	WT	0	3816
Month4-het-1	Mga+/-	4	344
Month4-het-2	Mga+/-	4	985
Month4-het-3	Mga+/-	4	698
Month4-het-4	Mga+/-	4	431
Month4-het-5	Mga+/-	4	1204
Month4-het-6	Mga+/-	4	1067
Month4-het-7	Mga+/-	4	937
Month4-het-8	Mga+/-	4	943
Month4-wt-1	WT	4	1592
Month4-wt-2	WT	4	599
Month4-wt-3	WT	4	697
Month4-wt-4	WT	4	813
Month4-wt-5	WT	4	1557
Month4-wt-6	WT	4	1439
Month8-het-1	Mga+/-	8	236
Month8-het-2	Mga+/-	8	337
Month8-het-3	Mga+/-	8	55
Month8-het-4	Mga+/-	8	51
Month8-het-5	Mga+/-	8	11
Month8-het-6	Mga+/-	8	4
Month8-het-7	Mga+/-	8	147
Month8-het-8	Mga+/-	8	307
Month8-het-9	Mga+/-	8	505
Month8-het-10	Mga+/-	8	607
Month8-wt-1	WT	8	186
Month8-wt-2	WT	8	356
Month8-wt-3	WT	8	524
Month8-wt-4	WT	8	381
Month8-wt-5	WT	8	694
Month8-wt-6	WT	8	390
Month8-wt-7	WT	8	807
Month8-wt-8	WT	8	802
Month8-wt-9	WT	8	589
Month8-wt-10	WT	8	413

## Sheet: Figure 5C
Sample ID	Genotype	Age (month)	Number of large oocytes	Number of small oocytes
Month4-het-1	Mga+/-	4	71	273
Month4-het-2	Mga+/-	4	160	825
Month4-het-3	Mga+/-	4	111	587
Month4-het-4	Mga+/-	4	88	343
Month4-het-5	Mga+/-	4	145	1059
Month4-het-6	Mga+/-	4	134	933
Month4-het-7	Mga+/-	4	120	817
Month4-het-8	Mga+/-	4	134	809
Month4-wt-1	WT	4	117	1475
Month4-wt-2	WT	4	90	509
Month4-wt-3	WT	4	103	594
Month4-wt-4	WT	4	127	686
Month4-wt-5	WT	4	127	1430
Month4-wt-6	WT	4	142	1297
Month8-het-1	Mga+/-	8	39	197
Month8-het-2	Mga+/-	8	60	277
Month8-het-3	Mga+/-	8	19	36
Month8-het-4	Mga+/-	8	24	27
Month4-het-3	Mga+/-	8	5	6
Month4-het-4	Mga+/-	8	0	4
Month4-het-5	Mga+/-	8	44	103
Month4-het-6	Mga+/-	8	60	247
Month4-het-7	Mga+/-	8	103	402
Month4-het-8	Mga+/-	8	103	504
Month8-wt-1	WT	8	57	129
Month8-wt-2	WT	8	61	295
Month8-wt-3	WT	8	72	452
Month8-wt-4	WT	8	59	322
Month8-wt-5	WT	8	76	618
Month8-wt-6	WT	8	65	325
Month4-wt-1	WT	8	120	687
Month4-wt-2	WT	8	116	686
Month4-wt-5	WT	8	104	485
Month4-wt-6	WT	8	76	337

## Sheet: Figure 5E
Sample ID	Genotype	Primord	Primary	Secondary	Antral	Total
het-1	Mga+/-	67	13	14	5	99
het-2	Mga+/-	22	11	6	4	43
het-3	Mga+/-	66	3	3	2	74
het-4	Mga+/-	18	0	4	3	25
het-5	Mga+/-	75	9	14	6	104
het-6	Mga+/-	52	8	12	9	81
het-7	Mga+/-	35	0	1	0	36
het-8	Mga+/-	46	1	0	1	48
wt-1	WT	117	9	21	5	152
wt-2	WT	173	13	25	8	219
wt-3	WT	59	7	6	7	79
wt-4	WT	175	8	14	17	214
wt-5	WT	74	10	8	14	106
wt-6	WT	66	7	12	6	91
wt-7	WT	47	3	8	1	59
wt-8	WT	119	18	19	10	166
wt-9	WT	113	20	10	7	150

## Sheet: Supplemental Figure 5
Sample	Genotype	Sperm_concentration	Motility	Progressive_motility	VCL	VSL	VAP	ALH	LIN	WOB	SRT
het-1	Mga+/-	15.5	62.06	41.5	61.21	21.76	29.65	2.14	35.43	48.34	73.05
het-2	Mga+/-	9.8	66.52	45.54	57.22	19.61	27.13	2.1	34.34	47.47	72.09
het-3	Mga+/-	18.54	59.5	36.77	47.31	18.53	24.29	2.26	38.73	50.98	75.27
het-4	Mga+/-	17.26	53.85	29.58	43.45	12.53	18.71	1.93	29.51	43.6	67.44
het-5	Mga+/-	13.3	62.67	41.47	51.22	17.01	23.85	2.07	33.38	46.72	71.35
het-6	Mga+/-	17.16	39.88	17.86	34.57	8.67	13.85	1.75	24.4	39.52	61.15
wt-1	WT	21.75	72.77	54.93	66.04	24.92	33.14	2.22	37.62	50.09	75.01
wt-2	WT	3.98	38.46	23.08	41.23	12.53	18.27	2.04	32.58	46.08	69.25
wt-3	WT	7.309	54.49	40.72	51.83	18.65	25.29	2.14	35.39	48.31	72.95
wt-4	WT	24	70.21	45.54	51.97	19.96	26.36	2.25	38.58	50.85	75.83
